# Supplementary material for: Protective Effects of Naringenin and Apigenin in Ameliorating Skin Damage via Mediating the Nrf2 and NF-κB Pathways in Mice
Source: Foods. 2023 May 24;12(11):2120. doi: 10.3390/foods12112120 (PMC10252862; doi:10.3390/foods12112120)
Supplement: Supplementary file 1 [file foods-12-02120-s001.zip]

Archive with 1 entries (1 files):
- foods-2388583-SI.pdf
